# Supplementary material for: Synthesis of thia-Michael-Type Adducts between Naphthoquinones and N-Acetyl-L-Cysteine and Their Biological Activity
Source: Molecules. 2022 Sep 1;27(17):5645. doi: 10.3390/molecules27175645 (PMC9457610; doi:10.3390/molecules27175645)
Supplement: Supplementary file 1 [file molecules-27-05645-s001.zip]

Archive with 1 entries (1 files):
- molecules-1876580-supplementary.pdf
